# Supplementary material for: The glycosphingolipid MacCer promotes synaptic bouton formation in Drosophila by interacting with Wnt
Source: eLife. 2018 Oct 25;7:e38183. doi: 10.7554/eLife.38183 (PMC6202054; doi:10.7554/eLife.38183)
Supplement: Figure 2—source data 1. [file elife-38183-fig2-data1.xlsx]

## Sheet: main
WT	egh62d18/+	egh62d18	egh62d18/egh7		nsyb/+	UAS-Egh/+	nSyb>Egh	egh62d18/+;nSyb>Egh	egh62d18;nSyb>Egh	OK6/+	OK6>Egh	egh62d18;OK6>Egh
Bouton No.
30	25	12	12		29	38	61	37	30	29	52	31
42	35	23	29		37	33	56	39	27	33	38	44
30	33	22	13		38	42	64	44	26	19	54	36
39	33	21	16		44	34	60	42	26	33	45	31
26	35	20	17		36	43	55	57	48	33	52	32
30	28	33	13		48	43	59	46	34	30	43	32
31	39	12	22		39	41	50	46	35	34	38	39
41	35	25	22		36	40	55	38	42	31	44	32
31	34	24	19		34	42	35	41	35	27	45	29
34	37	19	17		31	41	36	39	29	29	35	36
25	24	20	16		37	37	41	42	39	25	50	35
29	40	26	24		35	45	45	32	34	45	53	29
24	39	21			42	41	61		37	39	63	34
26	33	10			36	44	60		60	26	58	43
28	35	15			40	42	54			32	49	45
27		13			29	45	37			24	63	38
31		15			30					34	56	44
43		18			28					46	52
40		19			29						55
					47
					39
Bouton size
8.94937	9.61028	11.0127	16.7639		9.26917	6.03242	6.49446	8.57376	12.4226	8.60321	5.82919	12.6659
7.12917	6.56263	14.6107	10.2674		8.05141	7.76742	5.95701	8.43728	14.1734	7.988	6.40253	7.95861
11.1619	8.16191	13.5859	12.4822		6.77561	5.70669	5.11982	7.36407	11.4265	7.988	7.46639	9.76214
7.83987	9.72794	9.50429	11.2332		6.89731	6.41315	5.68116	7.96262	12.4215	11.1914	8.81467	8.62229
9.83161	6.7954	19.7016	9.58108		6.77339	6.11174	5.36746	6.24881	7.5999	9.32515	5.97523	8.07228
8.39347	9.27389	11.5515	15.729		6.36128	8.19393	6.95047	7.52778	6.21073	9.6158	6.01456	9.17741
9.66968	8.184	16.3065	10.72		6.84338	8.84761	6.07416	6.93083	8.70971	8.11221	7.33621	9.13077
8.8991	8.25011	15.0053	9.86142		8.12806	7.33737	5.7333	7.64903	9.046	9.45255	5.73196	9.87256
8.05355	6.59841	11.9704	9.67394		7.16224	8.68947	5.52406	8.57376	8.54409	11.1853	5.69733	10.883
6.46238	8.90505	13.6688	11.7765		9.51654	7.10456	6.12899	8.43728	10.2364	6.57076	8.76366	7.07317
11.5724	7.14938	6.83733	10.2436		7.41297	7.75312	4.51349	7.36407	5.84551	7.46582	6.1763	8.70554
10.0248	7.37003	8.45526	10.8853		8.399	9.99156	6.88033	7.96262	8.08029	7.78405	5.19557	11.5529
6.55087	7.66179	12.8841			7.14743	6.94806	5.58439	6.24881	8.29497	10.0518	4.76561	10.3461
9.82446	7.22461	11.5569			9.18984	6.41013	5.87808	7.52778	6.48577	7.32781	4.09586	7.53867
7.00653	8.35377	10.8069			6.64786	8.72158	5.97853	6.93083		9.23042	4.54493	9.59207
7.85131		7.49239			7.75583	8.734	6.38027	7.64903		9.23606	4.29397	7.28405
6.36081		12.8152			9.0346	8.53552	5.31605			7.87502	5.56037	7.81652
7.38171		9.3796			6.56326	7.38028
		11.2662			9.45833	7.1934
		12.1371			7.18833	9.57032
		14.2546			6.97691	6.23453
		8.49335				7.09117
		10.5076				10.0853
Satellite No.
2	3	2	0		4	4	15	6	3	2	4	5
3	5	6	0		2	0	3	1	1	1	9	4
0	0	3	4		9	11	3	3	8	1	4	4
0	0	2	2		1	3	6	5	0	3		0
3	7	2	0		6	6	4	14	0	1	6	2
9	0	6	1		3	5	4	5	2	1	5	1
5	0	2	5		6	9	9	2	6	3	5	7
4	0	3	4		9	2	11	2	6	6	4	3
2	12	0	5		1	3	1	6	0	0	5	0
3	3	4	1		0	4	12	1	7	0	2	1
2	0	2	8		1	2	9	3	3	0	4	1
1	0	6	4		2	13	18	5	2	3	9	1
0	0	2			2	6	13	14		2	9	3
2	0	1			4	0	8	5		1	6	11
0	0	1			4	2	15	2		0	5	1
0		0			1	4	7	2		1	3	4
3		3			5	0	6			3	3	3
2		4			3	6	4			3	1
4		0			11	1	11				5
					1	0					4
					3
					1
					0
WT	brn1.6P6	brnfs107	brn1.6P6/brnfs107		brn-RNAi/+	nSyb>brn-RNAi	OK6>brn-RNAi		UAS-Brn/+	Syb>Brn	OK6>Brn
Bouton No.
30	35	37	37		37	40	48		30	33	26
42	35	29	38		30	38	49		38	21	28
30	38	41	35		33	29	32		32	15	16
39	38	36	43		35	46	38		35	17	16
26	33	43	64		25	38	39		22	18	27
30	53	39	53		36	50	59		36	15	11
31	34	50	32		26	42	30		39	14	22
41	42	30	37		32	45	36		30	6	20
31	45	38	40		21	37	49		32	20	18
34	22	33	40		42	33	50		37	9	24
25	26	32	41		25	46	45		36	21	12
29	35	29	49		24	45			31	7	17
24	31	34	32		32	42				14
26	30	49	26		28	32				18
28	30	28	54		27	34				14
27	27	40	52		31	33				20
31	24	51	34		41	48				17
43	23	33	44		34	39				12
40	31	55	48		37	45				21
	37	49	47			48				20
	40	48				34				15
	36	45				56				19
	34	48				53				10
		35				54				16
		46				64				19
		43				47
		44				49
		25				47
						49
						41
Bouton size
8.94937	6.65666	8.82955	7.55676		6.9123	8.29523	5.19412		7.78793	14.2857	9.18946
7.12917	6.78871	8.45872	7.96245		9.89487	8.14134	7.15461		7.65742	10.4799	9.67971
11.1619	6.49774	6.1456	7.11211		7.89021	8.8769	12.7552		6.39474	12.803	14.2879
7.83987	6.55679	9.27937	8.01321		7.35226	7.27876	8.37216		6.00378	10.5641	13.0348
9.83161	6.45018	6.69582	6.21378		9.17332	8.10963	8.56995		15.3238	15.0753	8.66589
8.39347	5.96357	7.07768	6.60492		7.28572	7.17402	5.30451		4.51167	9.5558	15.1534
9.66968	6.47323	7.18976	8.79085		10.2399	6.54312	8.63143		7.41864	15.7793	12.6011
8.8991	6.81343	5.98007	8.47607		8.01853	8.46751	10.5017		8.62593	11.1643	11.1486
8.05355	5.999	7.53829	8.89173		7.3899	6.80822	6.31702		6.24313	10.0352	10.7492
6.46238	8.83046	8.56629	7.2842		6.97369	7.72176	6.51288		6.21651	8.41443	10.7415
11.5724	8.5	10.1535	7.09025		8.5062	7.39598	5.42538		6.61624	9.51552	18.3625
10.0248	6.28571	6.30227	10.4228		10.189	7.26413			5.95384	16.4533	22.9269
6.55087	8.58065	7.31327	6.73315		7.97247	7.24638				12.2101
9.82446	9.9	9.74645	7.41265		8.21675	7.09269				10.5156
7.00653	8.16667	7.96385	8.79677		8.42807	7.18641
7.85131	9.62963	8.48294	7.93918		7.62793	6.71789
6.36081	8.41667	7.34577	7.5741		6.15217	6.35594
7.38171	12.2174	9.98918	9.49734		6.90662	7.71429
	10	6.94762			7.39384	5.7332
	6.91892	10.9822				6.17336
	8.2	5.19527				6.15763
	8.02778	8.05415				5.43097
	8.17647	5.33778				6.01091
		6.25976				6.38614
		5.98648				6.39711
		7.08264				5.48604
		6.23146				6.83258
		8.17594
		8.22987
		8.71237
		5.70786
		9.2522
Satellite No.
2	9	0	13		8	2	2		1	2	1
3	4	1	21		3	1	4		1	1	4
0	3	9	3		9	0	4		3	0	0
0	2	4	0		1	6	1		2	2	2
3	0	7	19		1	1	5		0	0	2
9	5	0	18		2	6	12		2	13	0
5	2	2	6		1	12	2		1	1	0
4	0	11	2		4	1	5		7	3	2
2	4	4	7		0	4	11		5	0	0
3	8	7	0		6	2	0		5	0	0
2	1	2	2		2	12	6		6	0	0
1	8	2	1		2	4			4	1	1
0	3	5	5		0	9				2
2	2	3	1		1	6				2
0	9	8	7		1	3
0	7	16	8		0	6
3	7	13	13		3	2
2	9	19	6		2	7
4		13	7		3	11
		1	4			6
		10	5			4
		16	1			4
		12				10
		10				11
		17				6
		10				11
		4				9
		0				7
		11				8
		1				4
		2
		0
Bouton No.			Bouton size			Satellite No.
DMSO	PDMP		DMSO	PDMP		DMSO	PDMP
28	19		8.39857	13.3409		1	0
30	24		7.03603	8.76713		5	0
31	17		7.87316	11.3823		3	2
28	31		9.33507	6.70213		0	3
29	23		7.2729	10.5447		6	0
34	29		7.96447	8.87572		2	1
35	20		7.64603	10.3364		1	0
42	23		5.43798	9.34926		0	0
41	18		6.80317	11.4086		1	0
41	21		7.15276	8.89691		0	0
35	27		7.31591	7.8017		10	0
31	25		7.76619	7.45464		11	2
42	23		7.31814	10.7733		10	2
34	22		7.99894	12.4001		7	4
38	20		6.77534			1	2
	23					8	3
	20					2	6
	24					9	2
	24					5	2
	10					0	0
	15					6	4
	13					0	3
	15						2
	18						4
	19						1

## Sheet: supplement 2
Numerical data for the statistical graphs
UAS-Egh/+	C57/+	C57>Egh	egh62d18	egh62d18;C57>Egh	Repo/+	Repo>Egh	egh62d18;Repo>Egh		C57>brn-RNAi	Repo>brn-RNAi	C57>Brn	Repo>Brn
Bouton No.
38	40	33	12	9	30	31	11		40	24	40	15
33	35	46	23	26	26	31	19		35	27	37	24
42	35	38	22	30	27	28	17		38	35	33	19
34	46	55	21	18	27	22	19		34	35	25	25
43	38	41	20	16	26	34	21		37	32	34	43
43	42	43	33	18	34	25	20		38	29	29	25
41	35	39	12	18	36	36	14		37	24	35	30
40	38	48	25	18	41	33	14		38	35	39	33
42	35	32	24	19	35	32	16		40	37	36	32
41	38	39	19	20	33	24	8		38	35	37	38
37	31	42	20	15	22	26	11		23	34	42	30
45	34	40	26	23	27	32	14		34	42		25
41		38	21		28	30	21		32	33		31
44		36	10		32	40	12		33	24		35
42		43	15			32	15		20	30		33
45		45	13			38	15		25	34		32
			15							36		29
			18							34		36
			19							30		39
												32
												29
Bouton size												28
6.03242	6.42157	8.50621	11.0127	10.927	9.778	5.67863	15.0834		8.43105	12.4929	7.50755	11.271
7.76742	8.28488	7.2319	14.6107	8.99408	10.4175	10.1375	13.0614		9.46886	9.18638	8.07651	10.6183
5.70669	8.16373	8.1608	13.5859	6.623	11.035	7.31522	9.58024		7.90747	9.44703	7.51312	10.3492
6.41315	6.09315	6.2668	9.50429	10.7559	9.26122	8.069	9.88594		9.02471	11.808	9.26148	7.27006
6.11174	7.74197	6.51253	19.7016	9.29456	12.2024	8.34837	9.46114		8.115	9.08581	8.34529	6.4246
8.19393	8.15678	6.4117	11.5515	12.1621	7.88854	11.2042	12.2369		7.61608	13.7683	7.93262	9.49934
8.84761	8.82753	6.49412	16.3065	11.1756	9.15357	10.2316	8.80474		7.80419	9.08893	8.70594	9.00614
7.33737	8.79281	6.21685	15.0053	10.8017	6.86495	9.67985	12.2627		8.93945	10.2114	8.03044	7.43252
8.68947	10.3417	7.43057	11.9704	10.0655	11.8275	13.1879	9.57285		8.03218	5.98539	8.31597	9.16087
7.10456	9.97308	7.2512	13.6688	12.0055	9.94824	10.2703	14.1424		6.47374	7.98433	11.725	10.0579
7.75312	8.10759	6.11263	6.83733	15.6661	6.94965	8.97333	16.6714		11.4051	7.69542	7.17607	10.4687
9.99156	6.93429	5.6405	8.45526	18.2798	9.49357	14.4583	14.9744		8.80212	9.03555		8.78297
6.94806		6.31304	12.8841		7.99354	9.1588	9.29653		11.8441	9.3086		9.90606
6.41013		6.20527	11.5569		8.35687	8.77385	11.8127		13.8351	9.86563		9.33191
8.72158		7.04049	10.8069			9.72307	15.4657		15.4878	7.89294		11.4889
8.734		6.34336	7.49239			8.54145	14.5262		9.38536	7.275		9.30126
8.53552		6.44244	12.8152			11.229				6.83175		14.1149
7.38028		6.27382	9.3796			11.6802				10.735		13.6675
7.1934		7.53327	11.2662			9.62983				8.76141		15.4083
9.57032		6.66163	12.1371			8.00572						12.464
6.23453		6.87347	14.2546			8.96057						7.84733
7.09117		5.30295	8.49335			7.80389						13.592
10.0853		7.08339	10.5076			12.2109
		6.91861				10.0682
		7.60018
		5.85337
		8.486
		7.20903
Satellite No.
4	6	0	2	3	2	5	0		4	0	0	0
0	6	2	6	1	0	9	0		5	2	0	0
11	2	0	3	8	0	0	0		1	0	10	0
3	5	5	2	0	1	1	0		2	6	2	0
6	4	9	2	0	3	2	0		3	1	3	0
5	6	8	6	2	2	1	2		2	3	2	0
9	0	6	2	6	5	0	1		5	0	1	4
2	1	1	3	6	7	0	0		3	0	1	3
3	1	5	0	0	2	1	0		3	0	2	8
4	0	2	4	7	2	0	0		2	2	5	12
2	2	7	2	3	0	0	2		2	0	5	0
13	5	7	6	2	2	1	0		7	0		1
6		6	2		2	2	0		2	2		2
0		5	1		0	0	0		4	1		2
2		4	1			0	3		0	1		8
4		2	0			0	0		0	0		1
0		7	3			1				2		5
6		4	4			1				0		3
1			0			2				0		2
0						0						0
						3						1
						0						4
						2
