# Supplementary material for: The glycosphingolipid MacCer promotes synaptic bouton formation in Drosophila by interacting with Wnt
Source: eLife. 2018 Oct 25;7:e38183. doi: 10.7554/eLife.38183 (PMC6202054; doi:10.7554/eLife.38183)
Supplement: Figure 3—source data 1. [file elife-38183-fig3-data1.xlsx]

## Sheet: main Fig
Numerical data for the statistical graphs
MacCer intensity
WT	egh62d18	nSyb>Egh	brn1.6P6/brnfs107	nSyb>brn-RNAi	nSyb>Brn
0.741155	0.794202	1.14211	1.23472	1.40625	0.680707
0.852711	0.864703	1.25938	1.2055	1.49327	0.722768
0.85416	0.83887	1.25462	1.20714	1.21654	0.626877
0.835608	0.903512	1.3794	1.52608	1.24131	0.596689
1.08019	0.713665	1.24055	1.45383	1.26228	0.665946
1.18652	0.682309	0.926059	1.60534	1.28552	0.979931
1.14541	0.713665	1.11	1.71316	1.06162	0.791692
1.22745	0.682309	1.251	0.796196	1.19653	1.02746
1.11789	0.78019	1.35568	1.05634	1.22574	0.71748
0.958911	0.771505	1.20235	1.34276	0.967218	0.686272
1.16118	0.896285	1.2315	1.71316	1.08664	0.592557
1.25239	0.769334	1.28182	0.796196	1.19439	0.680467
0.876468	0.749167	1.29173	1.05634	1.23369	0.636328
0.596772	0.694431	1.28008	1.34276	1.48308	0.824523
0.914035	0.831155	1.08015	1.60534	0.962017	0.677593
1.04455	0.781068	1.2894	2.0901	1.15208	0.91803
1.1043	0.834831	1.19487	1.46627	1.41932
0.887163	0.559213	1.04667	1.47297
1.07565	0.677796	1.09805	2.34418
1.08749	0.758309	1.21424	1.76533
1.19094	1.22662	1.30951	1.71207
1.10422	0.777042	0.937638	1.11153
0.960628	0.736299	1.2723	2.53418
0.859487	0.626409	1.1436	2.97648
0.914823	0.705636	1.08084	1.80125
0.969908	0.657639	1.21849	2.64486
0.835397	0.862441		2.1664
0.925937	0.759262		1.4197
1.27144			2.17089
0.967222
1.19094
1.10422
0.960628
0.859487
0.914823
0.969908
0.835397
0.925937
1.27144
0.967222

## Sheet: Supplement1
Syx1A				FasII
WT	egh62d18	Syb>Brn		WT	egh62d18	Syb>Brn
1.18367	1.10841	0.857803		0.955306	0.710551	0.914893
0.667423	1.27517	1.10524		0.777033	0.672804	1.08842
0.799648	0.768188	0.973508		0.900646	1.58135	0.991552
1.26785	1.16423	1.09435		1.14566	1.0294	0.931241
1.09156	1.1565	1.35205		1.30028	1.39889	0.837487
0.807317	1.49433	0.75518		1.33855	1.10387	0.767646
0.821649	0.953952	0.986745		0.817294	1.19025	0.751593
1.24383	0.916192	1.01484		0.739045	1.11114	1.01908
1.11705	0.95176	1.0107		1.13484	0.885086	1.11566
0.971923	1.03946	0.861152		1.00443	0.916821	1.29474
0.891054	1.27163	0.873625		0.969679	0.947012
0.844634	1.04515	0.733999		0.91725	1.19025
0.832833	1.05336			1.15829	1.07149
0.861228	1.14248			1.02772	1.23149
1.14391	0.94516			1.12409	0.818774
1.07711	1.20027			1.09474	0.814332
1.21785	1.44758			0.884349	0.960251
1.15946	1.20733			0.979269	0.869157
1.3368	0.67267
0.663193	0.525702
	1.32213
	1.4884
	0.705569
	0.553258
	0.705042
