# Supplementary material for: The glycosphingolipid MacCer promotes synaptic bouton formation in Drosophila by interacting with Wnt
Source: eLife. 2018 Oct 25;7:e38183. doi: 10.7554/eLife.38183 (PMC6202054; doi:10.7554/eLife.38183)
Supplement: Figure 4—source data 1. [file elife-38183-fig4-data1.xlsx]

## Sheet: Sheet1
Numerical data for the statistical graphs
MacCer intensity
WT	WT+MβCD	nSyb>Egh	nSyb>Egh+MβCD	DMSO	Filipin
0.988794	0.945907	1.30133	1.60252	1.13064	0.974068
1.11084	0.886297	1.51341	1.77804	0.902535	0.934721
0.950197	0.876443	1.49748	2.09264	0.9977	0.714174
0.972327	0.931028	1.36599	1.71305	0.929668	0.805187
1.01116	1.16698	1.71369	1.2424	0.937599	0.891855
0.966678	0.991431	1.43708	1.46482	0.890937	0.967381
1.2238	1.06265	1.28052	1.55565	1.09378	1.03024
1.14715	0.870824	1.50009	1.20198	1.11714	0.688626
1.03031	1.07946	1.3006	1.28358	0.937943	0.707053
1.06662	1.02295	1.60095	1.49096	0.948523	1.05981
0.766374	0.963582	1.66637	1.86122	0.891931	0.947642
0.928553	0.877175	1.67925	1.68768	0.900953	1.1586
1.02963	1.0908	1.28194	1.91067	1.05679	1.16924
0.937943		1.63101	2.082	1.23423	1.14402
0.948523		1.79322	1.33903		0.935074
0.891931		1.2831	1.51515		1.1146
0.900953		1.66411	1.28747		0.982827
1.05679		1.40419	1.13448		1.0421
1.23423		1.67622
DMSO	1/2Filipin	Filipin		WT	1/2MβCD	MβCD	egh62d18	egh62d18+MβCD	laceK/Df	laceK/Df+MβCD	nSyb>Brn	nSyb>Brn+MβCD	nSyb>Egh	nSyb>Egh+MβCD
Bouton No.
28	20	32		35	19	26	28	29	14	12	21	15	61	26
30	27	23		30	22	26	20	32	21	16	18	15	56	31
31	24	22		35	30	29	24	27	16	28	16	14	64	31
28	41	21		32	30	24	34	28	20	23	10	11	60	27
29	36	23		36	42	33	29	33	23	25	16	13	55	25
34	45	25		38	28	24	36	34	30	13	17	17	59	30
35	28	33		39	36	23	13	17	11	19	15	19	50	26
42	34	16		45	29	26	21	23	15	16	19	13	55	16
41	26	17		32	42	30	12	18	18	15	19	17	35	28
41	19	30		40	38	34	23	16	18	17	20	16	36	26
35	32	29		29	31	20	22	21	19	23	17	16	41	23
31	38	23		27	29	18	21	27	25	21	18	15	45	26
42	40	25		44	35	24	20	23	30	14	14	19	61	32
34	39	20		38	36	25	33	14	20	18		18	60	29
38	39	15		35	29		12	22	22	22		14	54	33
				37	30		25	22	19	25			37	33
				43	34				24	26				26
				40	39				24	24				30
				40					25					20
														23
														25
Bouton size
8.39857		7.15828		8.58823		9.66285	12.8841	14.5646	16.125	20.0207	10.247	13.7531	5.14815	12.0702
7.03603		10.4442		7.09756		10.8054	11.5569	9.60657	16.75	11.6203	10.5786	12.7704	5.97486	8.89619
7.87316		8.98877		6.86		6.31904	10.8069	13.7187	13.4706	8.31057	16.6523	12.8403	5.1089	7.78564
9.33507		9.62252		7.31818		8.72808	7.49239	9.71909	17.7857	9.97322	19.6946	13.6712	5.53059	8.64141
7.2729		10.0161		8.21622		8.30424	12.8152	11.0588	19.3333	8.29819	12.6665	16.5161	5.40623	10.328
7.96447		8.821		6.73171		9.65042	9.3796	13.2826	19.4167	16.7136	12.0838	13.4503	5.20163	9.44053
7.64603		6.90788		6.63871		12.7651	11.2662	10.1615	13.3158	14.2011	10.9195	15.7827	5.28768	9.185
5.43798		9.39369		7.5525		11.8486	12.1371	6.95704	12.2	15.1253	11.6953	14.3122	5.11982	8.65694
6.80317		10.9687		9.03367		8.34547	14.2546	8.50183	11.3889	15.3234	11.7776	16.032	5.68116	9.62929
7.15276		8.04627		6.27807		7.21391	8.49335	11.049	9.55048	14.7829	11.0698	13.1482	5.36746	8.64404
7.31591		6.75424		8.47313		10.5373	10.5076	11.2493	9.6907	13.8009	10.9608	16.4171	6.07416	13.1116
7.76619		10.4258		6.31693		13.0663	9.65	11.5172	13.0716	10.5475	12.11	14.0931	5.7333	8.64662
7.31814		8.4836		7.14795		9.34062	8.85	14.9925	13.5333	17.244	15.5174	12.9986	5.52406	6.58162
7.99894		8.7942		6.63551		9.08356	11.3333	13.486	16.5564	12.997		12.8503	6.12899	9.48317
6.77534		7.4588		9.11519			11.3846	8.03836	14.9322	11.5825		13.0816	4.51349	9.74327
							12.8125	8.70503	11.7871	10.912			5.58439	8.7873
							14.2	9.8625	8.73932	7.62323				9.01754
							11.7059	7.78781		11.1633				8.5341
							10.4444	7.94525						11.9723
							13.9167	11.2661						11.012
Pearson's coefficients of MacCer and Syx1A														11.8738
WT	MCD
0.63	0.638
0.664	0.337
0.707	0.321
0.554	0.394
0.643	0.356
0.622	0.775
0.632	0.507
0.644	0.579
0.689	0.809
0.75	0.736
0.728	0.724
0.71	0.739
0.702	0.556
0.743	0.682
0.663	0.391
0.745	0.532
0.812	0.291
0.724	0.269
0.807	0.313
0.775	0.272
0.773	0.28
0.792	0.649
0.711	0.24
0.539	0.536
0.691	0.531
0.712	0.731
0.734	0.414
0.604	0.409
0.549	0.38
0.536	0.346
0.764	0.727
0.682	0.512
0.64	0.288
0.72	0.569
0.62	0.537
0.724	0.694
0.504	0.496
0.782	0.709
0.761	0.836
0.792	0.594
0.723	0.507
0.868	0.673
0.827	0.472
0.741	0.76
0.752	0.7
0.716	0.767
0.752	0.714
0.784	0.759
0.676	0.763
0.555	0.615
0.492	0.75
0.714	0.78
0.753
0.761
0.756
0.752
0.514
0.695
0.65
0.555
0.657
0.463
0.328
