# Supplementary material for: The glycosphingolipid MacCer promotes synaptic bouton formation in Drosophila by interacting with Wnt
Source: eLife. 2018 Oct 25;7:e38183. doi: 10.7554/eLife.38183 (PMC6202054; doi:10.7554/eLife.38183)
Supplement: Figure 5—source data 1. [file elife-38183-fig5-data1.xlsx]

## Sheet: Sheet1
Numerical data for the statistical graphs
WT	egh62d18/+	egh62d18	nSyb>Wg	egh62d18/+;nSyb>Wg	egh62d18;nSyb>Wg	nSyb>Brn	nSyb>Wg+Brn	WT+MβCD	nSyb>Wg+MβCD		wg1/+	wg1/wgCX4	nSyb>Egh	wg1/wgCX4;nSyb>Egh	egh62d18/+;wg1/+	arrk0813/+	arrk0813/arr2	egh62d18/+;arrk0813/+	evi2/+	evi2	egh62d18/+;evi2/+
Bouton No.
24	25	10	37	20	20	15	16	21	11		34	25	43	31	20	32	19	28	40	28	25
26	35	15	40	25	30	14	15	23	12		32	23	37	29	22	42	20	24	44	30	32
28	33	13	41	22	20	6	15	20	15		38	33	49	24	24	39	28	22	35	43	32
27	33	15	43	42	13	20	14	21	16		38	23	55	21	22	37	38	27	37	17	27
31	35	18	39	28	16	9	13	20	24		33	28	35	34	18	37	29	32	32	27	28
43	28	19	45	19	13	21	21	22	15		39	27	36	30	20	32	33	31	30	36	28
40	32	22	34	25	15	7	20	21	22		43	20	41	29	29	34	24	15	40	39	18
40	33	21	34	26	22	14	9	14	15		32	31	45	26	27	49	37	28	32	28
27	34	20	35	28	21	18	22	22	12		38	18	61	33	25	35	44	30	39	18
28	37	33	44	29	20	14	21	20	15		38	22	60	29	27	40	20	25	38	35	23
31	24	12	49	42	23	20	18	18	21		21	28	54	33	14	39	34	34		21	30
40	36	25	48	35	21	17	16	24	18		30	26	71	29	26	34	24	31		25	27
37	39	24	34	23	18	12	15		23		35	26	61	27	28	33	29	19		19	31
23	33	19	42	36	13	21	24		21		32	21	55	19	20	37	26	29		22	36
30	35	22	30	31	23	20	16		25			23	35	23	31	36	32	23		23	33
28		16	40	30	20	15	26		13			30	36	32	24	39	23	27		28	25
28		23	33	28	21	19	24		19			27	41	25	28	34	34	26		29	21
27		22	43	31	24	10	18		20			27	45	24	18	33	27	20		33
30		21	41	26	22	16	29		30			22	61	28	21	40	24	19		24
42		23	33	32		19	16		37			30	60	30	22	28	23	23		25
30		16	43	31					18			29	54	29	23	34	28	27		38
39		26	48	24					26			26	37	27	21	30	29	29		31
26		25	37	28					22			28		25	23	32	33	33
30		20	39	28					25			24				33	16	25
31		18	49	29					35			26				39
41		21	57	30					25							34
31		20	46	34												37
34			43	31												33
			52	34
			43
			37
			42
			45
			49
			54
			48
			49
			58
			46
Bouton size
10.0248	9.61028	14.3294	9.33257	8.3334	9.0514	14.2857	14.7174	9.66285	9.07411		9.75849	10.4699	5.19557	8.54187	13.5736	9.81541	9.31223	7.29343	8.84947	11.1498	9.47604
6.55087	6.56263	11.7364	10.0479	9.61357	8.08997	10.4799	12.1433	10.8054	13.0544		8.57951	11.0427	4.76561	8.78914	11.0354	8.54369	11.0915	10.7151	9.571	9.0583	10.661
9.82446	8.16191	13.8824	7.88349	11.4197	12.2637	12.803	15.26	6.31904	11.3202		7.78619	12.5512	4.09586	12.2165	10.6269	9.29621	10.6082	12.8461	6.71503	7.59156	10.2968
7.00653	9.72794	12.0706	8.11464	7.5564	12.0523	10.5641	13.4279	8.72808	10.2912		7.49639	11.2084	4.54493	10.4901	10.1956	5.3537	14.604	10.3556	7.54589	14.8883	8.39459
7.85131	6.7954	10.1619	8.30257	8.32861	11.2013	15.0753	11.6812	8.30424	9.27757		7.61282	11.9828	4.29397	10.1551	14.1055	7.27346	8.62052	8.84216	7.71922	12.1271	11.3839
6.36081	9.27389	8.79167	7.39353	12.9868	12.7872	9.5558	10.684	9.65042	12.0954		8.45546	7.24729	5.56037	10.9063	11.8421	6.99709	9.07254	9.36287	7.7929	9.39803	8.72746
7.38171	8.184	10.6444	8.613	9.70063	10.626	15.7793	13.7386	12.7651	6.97182		7.43037	9.88185	4.85932	9.81807	9.30603	9.03612	13.5893	10.4575	7.00322	8.30987	8.85972
8.82333	8.25011	11.3588	9.11109	9.39313	9.34763	11.1643	12.9957	11.8486	11.263		6.55444	10.6967	4.58664	10.5323	8.1769	5.81331	11.1602	8.71671	9.48516	11.2681	12.2744
7.65	6.59841	14.4625	7.99855	9.23382	12.8461	10.0352	13.1937	8.34547	13.4246		6.64436	7.68619	4.41925	10.4993	7.86053	8.41914	8.39275	9.14473	7.98461	13.8109	8.09763
9.27778	8.90505	8.94444	9.93986	7.8965	10.9905	8.41443	15.9459	7.21391	9.89845		9.15925	8.61613	4.90319	9.26259	9.4986	6.82088	7.12032	12.5999	9.29161	6.98729	9.51459
7.75484	7.14938	6.49091	9.9472	7.00847	11.4676	9.51552	10.6886	10.5373	7.36629		6.95388	10.0308	3.61079	9.03797	10.5706	9.02744	9.17479	7.81279		12.3884	14.8443
7.77586	7.37003	9.23809	8.9386	11.4634	10.7533	16.4533	14.1951	13.0663	9.43498		7.84537	8.33543	5.50427	9.32265	9.61816	7.80097	9.36655	9.08739		11.9604	9.87833
7.87879	7.66179	9.75	6.69198	9.60141	10.1588	12.2101	10.8615	9.34062	8.83179		8.11584	10.5915	4.46751	10.0293	9.49198		9.76454	8.81995		10.7817	11.0088
5.99062	7.22461	11.18	6.00919	8.36233	10.7149	10.5156	7.83542	9.08356	11.408		8.01097	8.45462	4.70246	20.1005	12.3047		8.47568	7.43917		11.7531	11.0554
8.3	8.35377	11.1154	6.91625	9.15207			12.9294		8.13808		8.92518	9.39852	4.78283	12.9151			7.38222	11.5974		12.6224	9.76443
8.94937		13.4	7.6149	6.85948			11.6875				9.92194	10.7867	5.10422	10.0038			11.6324	10.0268		9.28125
7.12917		13.58	7.70068	7.7125			12.0447				8.39335	8.60667	4.25284	11.622			7.70838	10.6868		8.78452
11.1619		11.65	7.32551	6.17415							9.02879		5.61481	9.20808			8.2073	13.0054		8.50924
7.83987		10.8278	6.51028	10.1604									6.72325	8.82075			9.38529	8.56968		9.78717
9.83161		14.5583	5.96788										5.10229	7.77057			9.1323	7.10839		11.0688
8.39347			6.60044										7.8559	7.78676			7.47761	8.13037		8.32026
9.66968			8.46156										8.06187	10.327			7.89417	7.79486		10.0305
8.8991			10.0822										5.47304	8.21552			6.44003	7.66594
8.05355			9.18827										5.60417	6.46925			8.61294	11.0286
6.46238			8.61337										6.91356	8.92195
11.5724			9.60424											7.40351
6.73571			6.03191
			9.19315
			9.73921
			7.09656
			7.34944
			9.00595
