# Supplementary material for: The glycosphingolipid MacCer promotes synaptic bouton formation in Drosophila by interacting with Wnt
Source: eLife. 2018 Oct 25;7:e38183. doi: 10.7554/eLife.38183 (PMC6202054; doi:10.7554/eLife.38183)
Supplement: Figure 6—source data 1. [file elife-38183-fig6-data1.xlsx]

## Sheet: main
Numerical data for the statistical graphs
Pearson's efficients of MacCer			Wg intensity
Wg	Rab11		WT	egh62d18	nSyb>Egh	nSyb>Brn	nSyb>brn-RNAi
0.814	0.762		0.984141	0.84083	1.70762	0.814372	1.03087
0.435	0.544		1.12658	0.775729	1.46025	0.993754	0.877135
0.457	0.725		0.77663	0.775889	2.03982	0.89533	0.804667
0.515	0.684		1.58247	0.779443	1.22036	1.04974	0.891301
0.691	0.486		0.832751	0.801796	1.28276	1.27342	1.02019
0.814	0.842		0.730043	0.707516	1.28022	0.624777	1.35361
0.745	0.36		1.00554	0.84323	1.6311	0.576733	1.07769
0.838	0.379		1.09478	0.933889	0.852548	0.517142	1.20588
0.598	0.379		1.22568	0.792381	1.24151	0.53198	1.40874
0.763	0.312		1.0849	0.840177	1.1129	0.681836	2.24165
0.658	0.336		0.776304	0.87151	1.68878	0.503084	1.92347
0.684	0.383		0.870174	0.977338	1.85934	0.486248	2.18384
0.81	0.372		0.939948	0.73943	1.47707	0.516662	1.90571
0.618	0.478		0.94718	0.723273	0.999317	0.485978	1.61578
0.395	0.642		1.56833	0.58968	0.998622	0.544352	2.122
0.475	0.568		0.89145	0.636647	1.25941	0.861738	1.5263
0.604	0.383		1.07391	0.945599	1.24832	1.02687	1.58735
0.497	0.745		0.926089	0.82494	1.1004	0.730872	3.40485
0.305	0.526		0.828331	0.440554	1.39177	0.432298	1.87885
0.464	0.648		0.565432	1.37175	1.17131	0.633371
0.376	0.575		1.73074	0.768247		0.7905
0.351	0.624		0.870542	1.21219		0.916521
0.424	0.784		1.33472	0.835189		1.01286
0.476	0.616		0.670237	0.964304		0.852544
0.471	0.646			0.643538		1.01227
0.664	0.522			0.562748		0.658914
0.436	0.592			0.723128		1.05893
0.673	0.771			1.17758		0.49218
0.56	0.852			0.633495		0.522836
0.561	0.779			0.960124		0.538878
0.624	0.748			1.11173		0.645121
0.633	0.826			1.15959		0.624523
0.468	0.643			0.862529		1.04388
0.581	0.679			1.03579		1.06264
0.583	0.611			0.962458		1.42752
0.421	0.596			0.624844		1.00281
0.523	0.589			0.536577		0.652481
0.756	0.398					0.423141
0.661	0.611
0.64	0.677
0.52	0.608
0.705	0.711
0.361	0.687
0.514	0.684
0.548
0.466
0.566
0.499
0.211
0.554
0.448
Futsch looped%					Futsch unbundled%
WT	nSyb>Brn	egh62d18	egh;nSyb>Egh		WT	nSyb>Brn	egh62d18	egh;nSyb>Egh
16.3636	12.5643	13.4615	11.9565		36.0656	13.8465	25	31.3047
22.2222	13.2076	13.4615	13.6365		28.2609	28.8675	32.7273	26.1819
16.9697	10.6778	6.82927	19.3185		27.2727	18.3051	25	35.4546
20.4444	12.5643	12.6	20.4548		20	34.6158	27.5862	32.7276
16	12.4999	11.6667	15.1372		24.3243	35.3574	13.7931	26.4222
23.3846	9.5452	2.25806	19.1857		31.1688	35.4546	40	20.9304
16	17.1696	14.8936	26.163		26.9231	28.8675	28.5714	25.1163
20	12.9633	9.13044	17.7967		26.8657	29.9997	32.2581	9.1521
21.0101	18.9581	15	18.75		17.3077	37.5003	32	31.9734
28.75	14.483	20.5882	7.35292		15	21.7242	33.3333	33.5295
20.5405	15.2173	12.7273	13.8465		13.8461	39.1302	36.1702	23.5386
23.2727	10.0002	0	19.167		10.3448	23.1426	53.3333	25.0002
21.2245	20.5884	0	14.8253		12.766	26.4708	36.5385	38.7207
15.3846	19.3102	22.2222	11.9565		35.2113	24.8274	55.8824	32.6088
18.1818	17.143	14.3182	19.8532		31.1688	38.5713	45.4545	20.2941
21.8182	11.8867	25.7895	18.75		18.4615	12.8574	36	25.9614
20.4639	2.91669	15	19.4445		29.7297	40.7547	20.8333	20.8332
17.931	10.3705	4.11765	11.7855		21.7391	43.1253	44.4444	32.1426
19.3939	7.7777	10	16.9013		15.2542	39.9996	23.0769	30.4227
24.1096	16.5788	16.2791			22.2222	39.9996	24.1379
18.5714	17.8724	15.2174			25.974	23.6844	46.1538
13.8667					25.7143	36.3834	44
13.3333					17.9487	46.6074	25
20					13.1148	18.4617	33.3333
21.1321					37.5	31.8753
					36.1702	34.4682
					25	32.7276
					30.9524	21.6
						49.2453
						37.2411
WT	wg1/wgCX4	egh62d18	egh62d18/+;wg1/+		WT	wg1/wgCX4	egh62d18	egh62d18/+;wg1/+
16.3636	13.6364	13.4615	12.5		36.0656	33.2467	25	17.8571
22.2222	6.93069	13.4615	13.6111		28.2609	38.0198	32.7273	25
16.9697	9.47917	6.82927	13.7255		27.2727	28.3333	25	41.1765
20.4444	10	12.6	4.77273		20	26.3736	27.5862	25
16	12.8572	11.6667	15.1351		24.3243	39.1837	13.7931	40.5405
23.3846	13.2075	2.25806	5.6		31.1688	22.6415	40	16
16	11.2903	14.8936	7.14286		26.9231	28.3871	28.5714	32.6531
20	4.2	9.13044	18.4211		26.8657	32	32.2581	36.8421
21.0101	5.38462	15	12.4444		17.3077	34.4615	32	24.4444
28.75	16.9231	20.5882	9.13044		15		33.3333	34.7826
20.5405	9.45946	12.7273	8.75		13.8461	28.1081	36.1702	37.5
23.2727	4.375	22.2222	22.5806		10.3448	28.75	53.3333	32.2581
21.2245	10	14.3182	6		12.766	27.4286	36.5385	40
15.3846	17.1698		21		35.2113	24.1509	55.8824	10
18.1818	21.1321	15	8.57143		31.1688	28.6792	45.4545	28.5714
21.8182	11.5069	4.11765	18.2		18.4615	32.8767	36	22
20.4639	4	10	12		29.7297	50.2857	20.8333	25.7143
17.931		16.2791	6.08696		21.7391		44.4444	32.6087
19.3939		15.2174	22.4		15.2542		23.0769	32
24.1096		21.9608	10		22.2222		24.1379	20
18.5714		6.5625	12.1154		25.974		46.1538	26.9231
13.8667		14.7368	9.03226		25.7143		44	29.0323
13.3333		10.6061	8.35821		17.9487		25	21.9512
20		22.1951	12.2973		13.1148		33.3333	29.7619
21.1321		10	6.82927		37.5			40.9091
		3.41463	18.3333		36.1702			40.9091
		8.2353	7.95455		25			30.4348
			20.6818		30.9524			31.9149
								31.8841
								38.0435
								36.5854
								30
								27.7778

## Sheet: Supplement 1
Pearson's efficients of MacCer
Spin	Rab5	ManII
0.027	0.01	0.202
0.145	0.108	0.148
0.076	0	0.234
0.081	0.055	0.39
0.197	0.067	0.342
0.26	0.28	0.235
0.054	0.04	0.258
0.033	0.142	0.146
0.256	0.019	0.391
0.203	0.281	0.155
0.256	0.21	0.323
0.262	0.227	0.366
-0.086	0.208	0.266
0.047	-0.026	0.122
0.088	0.054	0.314
0.169	-0.149	0.245
0.103	0.073	0.298
0.117	0.104	0.346
-0.097	0.112	0.255
0.101	0.145	0.29
0.124	0.347	0.189
-0.029	0.347	0.316
-0.072	0.19	0.253
0.019	0.065	0.215
0.18	-0.059	0.103
-0.055	0.361	0.171
0.109	0.293	0.443
0.13	0.088	0.214
0.145	0.141	0.267
0.006	0.032	0.215
0.148	0.157
0.018	0.1
0.169	0.117
-0.01	0.203
0.148	-0.054
0.016	0.064
0.228	0.021
0.102	0.034
0.273	0.112
0.132	0.104
0.047	0.024
0.114	0.081
0.008	0.17
-0.05	0.017
0.012	0.042
0.33	-0.051
0.282	-0.018
0.009	0.117
0.294	0.136
0.093	-0.017
0.043	0.084
0.486	0
0.132	0.286
-0.182	0.072
0.025	0.032
0.187	-0.03
0.091	-0.036
0.269
0.199
0.045
0.264

## Sheet: supplement 4
MacCer intensity				Rab11 intensity			Fz2 intensity
WT	rab11	wg		wt	egh		wt	egh
1.03229	1.10371	1.30348		0.928054	1.20487		1.15246	0.701217
1.17558	0.951714	0.708835		1.20292	0.992534		0.854975	0.691974
1.0933	0.935867	0.777395		0.907484	1.02893		0.911735	0.69927
0.880355	1.20621	0.800009		0.915369	1.30176		0.922897	0.817812
0.886491	0.823398	0.886963		1.08475	1.05971		1.04474	0.802909
0.907423	0.928247	1.49749		0.974941	1.00333		1.04656	0.728254
1.10839	0.954329	1.25562		0.95314	1.05235		0.925538	0.970637
0.954718	0.929479	0.814109		0.94637	1.21796		0.979612	1.05771
0.961457	0.916978	0.80255		1.11981	0.894072		1.00853	0.820243
0.95347	0.853502	0.849525		1.13357	0.830729		0.944678	0.942982
0.990409	0.95493	0.900528		0.94884	1.09861		1.17886	0.871385
1.04993	0.957504	1.9162		1.0497	0.985881		1.02942	0.728837
0.926623	1.02717	0.987479		1.0703	0.86506		1.29706	1.00843
0.813391	1.00854	0.95531		0.913842	1.12475		0.962387	1.08372
1.06871	0.896491	0.975525		0.944045	0.839723		1.0395	0.741442
1.19747				0.906865	0.690798		0.938617	1.00874
				0.621353	1.15664		0.904607	1.83471
				1.00218	1.08175		1.42103	1.4697
				1.17521	1.10091		1.00266
				1.1929	0.843395		1.05507
				0.915419	0.68507		0.742974
				1.05702	0.811164		0.655549
				0.868784	0.815012		0.98055
				0.951908	0.798382
				1.06563	0.804718
				1.1496
				1
