# Supplementary material for: The glycosphingolipid MacCer promotes synaptic bouton formation in Drosophila by interacting with Wnt
Source: eLife. 2018 Oct 25;7:e38183. doi: 10.7554/eLife.38183 (PMC6202054; doi:10.7554/eLife.38183)
Supplement: Figure 7—source data 1. [file elife-38183-fig7-data1.xlsx]

## Sheet: Sheet1
Numerical data for the statistical graphs
Syx1A area			Syx1A intensity			Ghost bouton No.
WT	egh62d18		WT	egh62d18		WT	egh62d18
1.42123	1.13014		0.859344	1.01822		1	0
0.941957	1.14134		1.13061	1.06544		2	0
1.0504	1.2366		1.29144	1.18907		0	2
1.09458	0.811754		0.718609	0.753241		3	3
1.08493	1.13021		1.5333	1.17028		0	0
0.664669	1.06003		0.731963	1.70023		1	0
0.988807	1.15391		0.829564	1.10745		4	1
0.753428	1.15443		0.976603	1.08746		0	0
1.01268	1.38621		0.924505	1.29195		0	5
1.01063	1.08854		1.04468	1.39119		1	2
1.24164	1.3275		0.758903	1.47874		8	1
0.735056	0.860279		1.20048	1.36719		0	1
	0.93628			1.51274		3	0
	0.758517			1.3207		0	0
	0.804705			1.37327		4	0
				0.870604		3	0
							1
