# Supplementary material for: The glycosphingolipid MacCer promotes synaptic bouton formation in Drosophila by interacting with Wnt
Source: eLife. 2018 Oct 25;7:e38183. doi: 10.7554/eLife.38183 (PMC6202054; doi:10.7554/eLife.38183)
Supplement: Figure 9—source data 1. [file elife-38183-fig9-data1.xlsx]

## Sheet: Sheet1
Numerical data for the statistical graphs
Wg intensity			MacCer intensity				Pearson's coefficients between MacCer and Wg
wg1/+	wg1 /wgGBM		wg1/+	wg1 /wgGBM			WT	wg1/+	wg1 /wgGBM
1.06508	1.10047		0.787808	0.851616			0.446	0.5412	0.728
0.613607	0.999224		0.679578	0.679629			0.525	0.6096	0.47
1.06684	0.779192		0.77981	0.827694			0.602	0.3876	0.335
0.993857	0.690696		0.640433	1.05143			0.522	0.3144	0.627
0.883107	0.873729		0.758652	0.644646			0.506	0.6984	0.322
0.871103	1.20873		0.808714	0.753814			0.42	0.6048	0.229
0.817534	0.744668		0.876295	1.39738			0.336	0.324	0.367
0.747535	1.14961		1.19562	1.36427			0.424	0.5064	0.168
0.794396	1.71391		1.00517	1.34842			0.389	0.6384	0.585
1.01824	0.412879		0.900138	1.19335			0.285	0.6228	0.657
0.729729	0.626715		0.807195	0.898129			0.504	0.3576	0.481
0.722363	1.15236		0.603061	1.47418			0.61	0.552	0.326
0.875628	1.05779		0.835199	0.47164			0.54	0.426	0.4
0.696029	1.01262		0.895079	1.07328			0.542	0.4416	0.217
1.55328	1.2134		1.14953	0.977652			0.522	0.4296	0.223
0.894861	1.29309		0.727074	0.873574			0.331	0.4488	0.145
1.55584	1.08042		0.972081	1.01813			0.415	0.4668	0.287
1.4494	1.01915		0.636863	1.15017			0.352	0.3708	0.199
1.28789	1.4135		1.18931	0.933584			0.642	0.4536	0.126
1.27039	1.44394		1.11507	0.944687			0.332	0.4128	0.207
	1.18721		1.01571	0.966739			0.672	0.42	0.576
	1.38295		0.987183	1.03194			0.431	0.3504	0.206
	1.25656		1.64475	1.25919			0.289	0.4872	0.495
	1.2789		0.962105	1.07534			0.494	0.528	0.412
	1.5267		1.10026	1.1044			0.621	0.432	0.326
	1.3154		0.765346				0.348	0.5112	0.296
	1.21391						0.346	0.3588	0.313
	0.927916						0.419	0.5016	0.239
	0.936601						0.458	0.5304	0.222
	1.15987						0.583	0.3984	0.26
	1.05386						0.726	0.354	0.248
	1.20527						0.677	0.4236	0.253
	1.12767						0.638	0.4224	0.229
	1.28121						0.726	0.5196	0.345
	1.2947						0.654	0.6456	0.527
	1.00326						0.711	0.3996	0.377
							0.59	0.2868	0.35
							0.576	0.6504	0.439
							0.691	0.6168	0.282
							0.449	0.5736	0.338
							0.376	0.4584	0.436
							0.473	0.3792	0.479
							0.462	0.408	0.29
							0.323	0.5688	0.49
							0.579	0.582	0.343
							0.654	0.372	0.275
							0.568	0.4272
							0.612	0.3948
							0.534	0.3192
							0.382	0.4404
							0.578	0.5544
							0.682	0.5508
							0.45	0.3204
							0.576	0.57
							0.382	0.3564
							0.491	0.3672
							0.418	0.5256
							0.475
WT	wg1/+	wgGBM/+	wg1 /wgGBM	egh62d18/+;wgGBM/+	wg1 /wgGBM;nSyb>Wg	wg1 /wgGBM;nSyb>Egh		WT	wg1 /wgGBM	egh62d18/+;wgGBM/+		WT	wg1 /wgGBM	egh62d18/+;wgGBM/+
Bouton No.								Futsch looped %				Futsch unbundled %
40	32	41	31	25	34	26		16.3636	18.6046	6.66667		32.8125	30.2326	26.6667
30	38	36	24	27	39	28		22.2222	6.81818	30.4348		36.4865	36.3636	36.9565
40	38	45	24	28	27	16		16.9697	17.6471	10.8108		43.6364	27.451	32.4324
40	21	36	37	28	33	32		20.4444	7.69231	23.0769		31.4286	43.5897	42.3077
44	30	30	23	25	46	36		16	6.52174	12.1212		36.0656	39.1304	24.2424
38	35	37	35	29	42	30		23.3846	21.4286	14.2857		28.2609	23.8095	44.898
31	32	32	35	31	39	20		16	14.7059	15.3846		27.2727	25	25
40	24	35	24	18	39	36		20	12.963	9.375		20	57.4074	21.875
47	30	32	18	25	30	34		21.0101	17.8571	15.1515		24.3243	33.9286	42.4242
22	25	29	22	26	36	35		28.75	23.6111	23.8095		31.1688	41.6667	25
40	25	26	27	34	28	29		20.5405	21.3115	6.81818		26.9231	34.4262	40.9091
27	31	33	23	34	34	23		23.2727	5.45455	13.5593		26.8657	32.7273	33.8983
28	35	37	25	21	41	28		21.2245	9.09091	22.5		17.3077	32.7273	22.5
31	39	33	27	30	42	27		15.3846	14.8936	18.75		15	30.8511	31.25
40	33	28	18	29	40	27		18.1818	12.5	14		13.8461	25	32
37	33	33	29	33	23	32		21.8182	10	6.89655		10.3448	45	24.1379
23	39	34	33	22	36	28		20.4639	15.625	11.5385		12.766	37.5	40.3846
30	32	35	19	36	32	27		17.931	15	10		35.2113	25	30
28	25	36	17	29	22	26		19.3939	15.3846	19.5122		31.1688	26.9231	29.2683
28	22	32	23	21	33	22		24.1096	21.0526	17.6471		18.4615	36.8421	51.7647
27	40	33	18	31	45	20		18.5714		11.1111		29.7297		48.1482
		24	22	21	34	17		13.8667		14.6341		21.7391		29.2683
		29	16	18	31	21		13.3333		16.6667		15.2542		20
			15	26	44	25		20		11.3636		22.2222		36.3636
				22	33			21.1321		16.3265		25.974		28.5714
				31	31							25.7143
				25								17.9487
				24								13.1148
				33								37.5
Bouton size												36.1702
8.94937	8.99656	8.90202	9.26652	13.4451	7.03859	9.26652						25
7.12917	8.4221	8.88669	7.6293	8.58124	7.92915	7.6293						30.9524
11.1619	8.65984	5.7988	10.1006	7.56465	12.1143	10.1006
7.83987	8.96321	8.24853	8.72874	11.6091	9.33633	8.72874
9.83161	8.63084	10.213	8.4107	10.1268	5.12963	8.4107
8.39347	9.21015	9.96795	8.40776	7.99148	8.11631	8.40776
9.66968	8.08423	7.26084	12.1732	7.39993	6.78454	12.1732
8.8991	10.3113	9.44391	8.38166	8.01644	6.3818	8.38166
8.05355	9.34811	10.0007	12.1578	9.39296	9.24743	12.1578
6.46238	8.97534	8.73486	13.2045	10.1485	7.17594	11.1763
11.5724	5.95187	11.421	15.2347	8.15038	8.32321	11.7332
10.0248	7.94734	7.1017	13.659	9.33925	8.62835	10.3051
6.55087	8.6236	8.0627	14.5754	10.8681	6.36863	11.8793
9.82446	9.158	7.92879	10.3934	7.87711	7.31495	11.968
7.00653		8.20004	14.3484	9.10778	6.59565	10.7969
7.85131		6.99164	12.6557	10.0305	9.81957	14.6673
6.36081		7.17582	17.3154	9.45391	6.72292	9.64106
7.38171		8.35898	10.644	7.8859	4.96159	10.494
		6.79227	17.3299	10.5334	9.074	10.3731
		8.56197	8.12015	15.101	8.92227
		7.86604	11.2945	10.486	5.87398
		5.29811	9.32212	9.22668	6.20038
		8.41982	12.1804	9.16358	8.8789
				9.00664	5.31791
				11.1729	7.89412
				7.67103	11.2512
